# Supplementary material for: Increased Protein S-Glutathionylation in Leber’s Hereditary Optic Neuropathy (LHON)
Source: Int J Mol Sci. 2020 Apr 24;21(8):3027. doi: 10.3390/ijms21083027 (PMC7215361; doi:10.3390/ijms21083027)
Supplement: Supplementary file 1 [file ijms-21-03027-s001.zip]

Archive with 4 entries (3 files):
- Supplementary Figures/
- Supplementary Figures/Supplementary Figure 1.tif
- Supplementary Figures/Supplementary Figure 2.tif
- Supplementary Figures/Supplementary Figure 3.tif
